# Supplementary material for: A 3-year national DRL for CT in hybrid imaging study in Kuwait health environment—impact and implementation
Source: BJR Open. 2024 Oct 4;6(1):tzae032. doi: 10.1093/bjro/tzae032 (PMC11495866; doi:10.1093/bjro/tzae032)
Supplement: tzae032_Supplementary_Data [file tzae032_supplementary_data.zip]

Archive with 4 entries (4 files):
- SUP-1.pdf
- SUP-2.pdf
- SUP-4.pdf
- SUP-3.pdf
